# Supplementary material for: Rewiring of Glucose and Lipid Metabolism Induced by G Protein-Coupled Receptor 17 Silencing Enables the Transition of Oligodendrocyte Progenitors to Myelinating Cells
Source: Cells. 2022 Aug 2;11(15):2369. doi: 10.3390/cells11152369 (PMC9368002; doi:10.3390/cells11152369)
Supplement: Supplementary file 1 [file cells-11-02369-s001.zip]

Archive with 1 entries (1 files):
- cells-1821884-supplementary.pdf
